# Supplementary material for: Economic and environmental competitiveness of multiple hydrogen production pathways in China
Source: Nat Commun. 2025 May 8;16:4284. doi: 10.1038/s41467-025-59412-y (PMC12062354; doi:10.1038/s41467-025-59412-y)
Supplement: Supplementary file 6 — Source Data [file 41467_2025_59412_MOESM6_ESM.xlsx]

## Sheet: Data titles
Source Data Figure 2	The levelized cost of hydrogen and life cycle carbon emissions of multiple hydrogen production pathways in 31 provinces of China.
Source Data Figure 3	Spatial distribution of levelized cost of hydrogen for four water electrolysis hydrogen production systems.
Source Data Figure 4	The optimal configuration of water electrolysis hydrogen production systems in each province.
Source Data Figure 5	Spatial distribution of life cycle carbon emissions for four water electrolysis hydrogen production systems.
Source Data Figure 6	The impact of time-of-use electricity prices on the levelized cost of hydrogen for water electrolysis hydrogen production systems.
Source Data Figure 7	Investment and carbon emission reduction for hydrogen production structural transformation in provinces of China.
Source Data Figure 8	Development pathways for water electrolysis hydrogen production.

## Sheet: Source Data Figure 2
a The levelized cost of hydrogen of multiple hydrogen production pathways									b The life cycle carbon emissions of multiple hydrogen production pathways
Province	CG	CG+CCUS	IBP	SMR	SMR+CCUS	WE1	WE2		Province	CG	CG+CCUS	IBP	SMR	SMR+CCUS	WE1	WE2
BJ	2.38292	2.41047	2.16253	2.3516	2.91698	6.92629	6.63288		BJ	22.7	10.6	10.9	22.7608	15.5296	33.4087	25.6509
TJ	2.38292	2.41047	2.16253	2.81495	3.41434	7.13269	6.6797		TJ	22.7	10.6	10.9	22.9077	15.9906	45.6856	34.7519
SH	2.38292	2.41047	2.16253	2.89197	3.51535	7.90519	7.61308		SH	22.7	10.6	10.9	22.7172	15.3929	29.769	24.2441
CQ	2.38292	2.41047	2.16253	2.85269	3.44837	6.88872	6.88872		CQ	22.7	10.6	10.9	22.6418	15.1563	23.4675	23.4675
LN	2.38292	2.41047	2.16253	2.85755	3.43546	6.16148	6.03735		LN	22.7	10.6	10.9	22.9525	16.1314	49.4339	37.7337
JL	2.38292	2.41047	2.16253	2.47865	3.04838	6.7823	6.41272		JL	22.7	10.6	10.9	22.9063	15.9866	45.577	33.9104
HL	2.38292	2.41047	2.16253	3.03847	3.63742	6.55446	6.36376		HL	22.7	10.6	10.9	22.8901	15.9356	44.2189	33.7252
IM	2.38292	2.41047	2.16253	1.27165	1.73679	5.60041	5.48334		IM	22.7	10.6	10.9	23.011	16.315	54.323	40.9186
SX	2.38292	2.41047	2.16253	2.41285	2.95444	5.81476	5.78816		SX	22.7	10.6	10.9	22.9077	15.9906	45.6856	36.1144
HE	2.38292	2.41047	2.16253	3.13089	3.74457	6.91522	6.60801		HE	22.7	10.6	10.9	23.0708	16.5027	59.3207	44.2607
SD	2.38292	2.41047	2.16253	2.71504	3.31187	7.27995	6.89411		SD	22.7	10.6	10.9	22.8433	15.7887	40.3077	30.3993
SN	2.38292	2.41047	2.16253	2.76294	3.33556	6.18535	6.18535		SN	22.7	10.6	10.9	22.7777	15.5826	34.821	34.821
NX	2.38292	2.41047	2.16253	2.6618	3.20106	5.09617	5.09617		NX	22.7	10.6	10.9	22.9278	16.0539	47.3697	47.3697
GS	2.38292	2.41047	2.16253	2.34359	2.86372	5.12441	5.12441		GS	22.7	10.6	10.9	22.66	15.2134	24.9886	24.9886
QH	2.38292	2.41047	2.16253	1.94465	2.42778	4.63617	4.63617		QH	22.7	10.6	10.9	22.4228	14.4688	5.16069	5.16069
XJ	2.38292	2.41047	2.16253	1.90882	2.39975	5.03997	5.03997		XJ	22.7	10.6	10.9	22.8479	15.803	40.6879	40.6879
XZ	2.38292	2.41047	2.16253	3.42856	4.05966	6.8697	6.22182		XZ	22.7	10.6	10.9	22.4228	14.4688	5.16069	4.2908
SC	2.38292	2.41047	2.16253	3.22967	3.8013	4.97483	4.97483		SC	22.7	10.6	10.9	22.437	14.5137	6.35579	6.35579
YN	2.38292	2.41047	2.16253	2.23104	2.7497	5.34751	5.34751		YN	22.7	10.6	10.9	22.4559	14.5728	7.93116	7.93116
GX	2.38292	2.41047	2.16253	3.18888	3.81399	7.23008	7.22438		GX	22.7	10.6	10.9	22.7029	15.348	28.5739	24.3014
GZ	2.38292	2.41047	2.16253	2.92079	3.50733	6.3496	6.3496		GZ	22.7	10.6	10.9	22.634	15.1318	22.8157	22.8157
HN	2.38292	2.41047	2.16253	2.62529	3.2131	7.14226	7.14226		HN	22.7	10.6	10.9	22.6776	15.2685	26.4553	26.4553
GD	2.38292	2.41047	2.16253	2.16482	2.72479	7.17679	7.07058		GD	22.7	10.6	10.9	22.6502	15.1828	24.1737	19.1559
FJ	2.38292	2.41047	2.16253	3.27453	3.88582	6.45856	6.45856		FJ	22.7	10.6	10.9	22.6789	15.2726	26.5639	26.5639
ZJ	2.38292	2.41047	2.16253	3.25848	3.89171	7.38219	7.32537		ZJ	22.7	10.6	10.9	22.7068	15.3603	28.8998	23.2642
JX	2.38292	2.41047	2.16253	3.05408	3.67236	7.29317	7.29317		JX	22.7	10.6	10.9	22.7614	15.5316	33.463	33.463
AH	2.38292	2.41047	2.16253	3.22649	3.8476	6.97461	6.9648		AH	22.7	10.6	10.9	22.857	15.8315	41.4485	34.0046
JS	2.38292	2.41047	2.16253	2.59073	3.175	7.08655	7.06662		JS	22.7	10.6	10.9	22.8128	15.6928	37.7545	30.7449
HB	2.38292	2.41047	2.16253	2.92294	3.52812	7.09502	7.09502		HB	22.7	10.6	10.9	22.5664	14.9196	17.1661	17.1661
HA	2.38292	2.41047	2.16253	3.60826	4.2578	7.1609	7.0952		HA	22.7	10.6	10.9	22.8407	15.7805	40.0904	32.7317
HI	2.38292	2.41047	2.16253	2.78347	3.37184	6.76805	6.71936		HI	22.7	10.6	10.9	22.6593	15.2114	24.9343	19.9262

## Sheet: Source Data Figure 3
a WE1							b WE2							c WE3							d WE4
Province	Levelized cost of hydrogen	Investment cost	Operation and maintenance cost	Electricity purchasing cost	Carbon emission cost		Province	Levelized cost of hydrogen	Investment cost	Operation and maintenance cost	Electricity purchasing cost	Carbon emission cost		Province	Levelized cost of hydrogen	Investment cost	Operation and maintenance cost	Electricity purchasing cost	Carbon emission cost		Province	Levelized cost of hydrogen	Investment cost	Operation and maintenance cost	Electricity purchasing cost	Carbon emission cost
BJ	6.92629	87283.4	66717.1	664989	16655.8		BJ	6.63288	132531	129035	525891	12788.2		BJ	7.50497	289449	262448	344666	8898.8		BJ	9.15117	601611	501303	0	1158.93
TJ	7.13269	87283.4	66717.1	683770	22776.4		TJ	6.6797	133007	129690	525872	17325.5		TJ	7.48645	280973	258474	351822	11958.8		TJ	9.01199	589752	496368	0	1161.38
SH	7.90519	87283.4	66717.1	784906	14841.2		SH	7.61308	132014	128322	646082	12086.8		SH	9.03158	354267	320598	406791	7988.95		SH	11.455	757570	623312	0	1144.93
CQ	6.88872	87283.4	66717.1	665413	11699.7		CQ	6.88872	87283.4	66717.1	665413	11699.7		CQ	10.1084	446151	418759	348232	6424.81		CQ	14.6653	958166	810016	0	1158.06
LN	6.16148	87283.4	66717.1	564726	24645.1		LN	6.03735	134691	132010	442882	18812		LN	7.08164	287897	261824	291780	12886.2		LN	9.05416	591890	499342	0	1137.39
JL	6.7823	87283.4	66717.1	641550	22722.3		JL	6.41272	135354	132922	488502	16905.9		JL	7.08784	267502	245924	329778	11931.7		JL	8.424	543032	472152	0	1157.81
HL	6.55446	87283.4	66717.1	614739	22045.2		HL	6.36376	136721	134806	479437	16813.6		HL	7.3324	289781	266556	316722	11582.7		HL	9.18524	598878	508172	0	1133.38
IM	5.60041	87283.4	66717.1	494597	27082.6		IM	5.48334	130912	126806	383438	20399.8		IM	6.34796	256239	240469	255054	14107.9		IM	8.18669	528349	458180	0	1181.26
SX	5.81476	87283.4	66717.1	524764	22776.4		SX	5.78816	129147	124375	426804	18004.7		SX	6.89053	286115	262347	270913	11955		SX	8.91255	575727	498412	0	1144.67
HE	6.91522	87283.4	66717.1	650735	29574.1		HE	6.60801	138483	137232	499464	22066		HE	7.34077	277880	257878	334542	15351		HE	8.67047	553717	491222	0	1138.52
SD	7.27995	87283.4	66717.1	704218	20095.3		SD	6.89411	137203	135469	543935	15155.5		SD	7.56917	280670	258487	363440	10610.9		SD	8.91347	579177	495082	0	1136.41
SN	6.18535	87283.4	66717.1	574891	17359.9		SN	6.18535	87283.4	66717.1	574891	17359.9		SN	7.56347	314340	293903	295032	9245.66		SN	9.97181	645686	556249	0	1147.06
NX	5.09617	87283.4	66717.1	437228	23616		NX	5.09617	87283.4	66717.1	437228	23616		NX	6.18306	262682	242387	228536	12371.2		NX	8.23969	527342	465629	0	1134.02
GS	5.12441	87283.4	66717.1	451793	12458		GS	5.12441	87283.4	66717.1	451793	12458		GS	6.55225	285003	263426	235297	6791.43		GS	8.92563	575675	500048	0	1139.13
QH	4.63617	87283.4	66717.1	402773	2572.84		QH	4.63617	87283.4	66717.1	402773	2572.84		QH	5.94028	265474	238555	210805	1851.74		QH	8.25874	536214	459051	0	1138.03
XJ	5.03997	87283.4	66717.1	433779	20284.8		XJ	5.03997	87283.4	66717.1	433779	20284.8		XJ	6.52367	280538	270144	225675	10713.4		XJ	8.9679	567718	513088	0	1155.26
XZ	6.8697	87283.4	66717.1	672245	2572.84		XZ	6.22182	131012	126942	490560	2139.16		XZ	6.57	230918	215055	344829	1857.08		XZ	7.26112	464281	410605	0	1156.27
SC	4.97483	87283.4	66717.1	443035	3168.66		SC	4.97483	87283.4	66717.1	443035	3168.66		SC	9.36507	482931	410266	234537	2145.56		SC	14.8282	1.00767e+06	780181	0	1138.93
YN	5.34751	87283.4	66717.1	487214	3954.05		YN	5.34751	87283.4	66717.1	487214	3954.05		YN	7.0474	311866	279225	256625	2541.81		YN	9.60479	624519	533143	0	1138.83
GX	7.23008	87283.4	66717.1	704051	14245.4		GX	7.22438	130232	125869	603392	12115.4		GX	8.96798	378162	336292	359828	7689.58		GX	11.516	750765	637477	0	1139.43
GZ	6.3496	87283.4	66717.1	600693	11374.7		GZ	6.3496	87283.4	66717.1	600693	11374.7		GZ	9.6177	445056	399809	309243	6252.11		GZ	13.7452	896406	760797	0	1135.08
HN	7.14226	87283.4	66717.1	694512	13189.2		HN	7.14226	87283.4	66717.1	694512	13189.2		HN	9.72937	424051	385497	357128	7155.86		HN	13.2584	864501	733966	0	1131.81
GD	7.17679	87283.4	66717.1	699815	12051.7		GD	7.07058	143122	143622	556759	9550.09		GD	8.3001	334467	299212	361124	6589.37		GD	10.2766	669375	569347	0	1135.42
FJ	6.45856	87283.4	66717.1	611970	13243.4		FJ	6.45856	87283.4	66717.1	611970	13243.4		FJ	8.80083	392150	345656	316818	7181.48		FJ	12.132	806121	656456	0	1131.85
ZJ	7.38219	87283.4	66717.1	722240	14407.9		ZJ	7.32537	141397	141246	589552	11598.3		ZJ	8.58909	341791	315851	370850	7768.59		ZJ	10.6252	684860	595908	0	1138.76
JX	7.29317	87283.4	66717.1	709226	16682.9		JX	7.29317	87283.4	66717.1	709226	16682.9		JX	9.46003	411386	356525	364522	8903.79		JX	12.5037	834435	672975	0	1137.51
AH	6.97461	87283.4	66717.1	666811	20664		AH	6.96481	134085	131176	558078	16952.9		AH	8.25986	335056	307464	343122	10896.7		AH	10.4032	673599	580396	0	1137.95
JS	7.08655	87283.4	66717.1	682158	18822.4		JS	7.06662	136557	134580	566112	15327.8		JS	8.40807	338325	312012	354107	9975.89		JS	10.7204	695485	596774	0	1137.05
HB	7.09503	87283.4	66717.1	693444	8558.09		HB	7.09503	87283.4	66717.1	693444	8558.09		HB	8.51022	335813	326017	360070	4843.18		HB	10.9864	704883	619466	0	1144.51
HA	7.1609	87283.4	66717.1	689963	19986.9		HA	7.0952	136625	134674	568407	16318.3		HA	8.6167	349177	324051	355803	10559.6		HA	11.1307	719381	622381	0	1141.08
HI	6.76805	87283.4	66717.1	650123	12430.9		HI	6.71936	138193	136833	525718	9934.15		HI	7.86429	311259	289995	340784	6776.73		HI	9.81887	632780	550711	0	1138.98

## Sheet: Source Data Figure 4
a WE2				b WE3							c WE4
	Photovoltaic panels (kW)	Electrolyzer (kW)			Photovoltaic panels (kW)	Electrolyzer (kW)	Electrical energy storage (kWh)	Hydrogen storage tank (kg)	Compressor (kW)			Photovoltaic panels (kW)	Electrolyzer (kW)	Electrical energy storage (kWh)	Hydrogen storage tank (kg)	Compressor (kW)
BJ	86.6752	54.323		BJ	179.047	101.501	36.7394	19.1304	1.73695		BJ	327.113	189.232	151.432	75.2569	4.96691
TJ	87.5857	54.323		TJ	178.322	98.0494	54.7028	8.84452	1.60987		TJ	326.689	184.429	179.58	59.1613	4.79009
SH	85.6838	54.323		SH	219.435	120.565	80.5828	14.4006	2.43883		SH	397.858	240.675	163.647	108.478	6.86091
CQ	0	54.323		CQ	314.255	142.449	97.8483	13.337	3.24451		CQ	569.639	283.724	203.407	137.682	8.44583
LN	90.8131	54.323		LN	188.591	90.6268	104.246	5.37106	1.33659		LN	342.537	171.936	257.005	45.0892	4.33014
JL	92.0815	54.323		JL	176.115	87.9048	73.7844	6.89496	1.23637		JL	321.642	170.533	180.113	33.9507	4.2785
HL	94.7008	54.323		HL	194.686	92.0004	91.4486	6.30862	1.38716		HL	354.582	172.92	243.56	49.5614	4.36635
IM	83.5742	54.323		IM	168.729	91.2379	37.0311	6.35766	1.35909		IM	316.593	158.968	228.337	23.0125	3.8527
SX	80.1932	54.323		SX	190.587	91.4245	85.1516	8.29701	1.36596		SX	346.422	173.219	221	35.3078	4.37736
HE	98.0753	54.323		HE	190.839	88.4277	80.1038	6.43528	1.25563		HE	346.738	171.195	189.48	25.6597	4.30286
SD	95.6236	54.323		SD	189.092	89.5244	83.0057	7.4563	1.296		SD	343.328	173.229	195.53	52.2315	4.37774
SN	0	54.323		SN	228.228	93.1174	106.769	6.14983	1.42829		SN	416.499	170.501	301.149	48.0742	4.27731
NX	0	54.323		NX	171.572	88.9422	59.4513	7.77301	1.27457		NX	310.89	177.117	119.696	33.3323	4.52088
GS	0	54.323		GS	199.178	86.0272	103.79	4.85302	1.16725		GS	363.06	161.43	266.326	30.1118	3.94334
QH	0	54.323		QH	165.913	86.2837	90.7875	7.15095	1.17669		QH	300.598	171.743	182.764	35.4134	4.32303
XJ	0	54.323		XJ	199.477	98.3807	22.2915	7.75744	1.62207		XJ	363.215	185.944	102.756	38.041	4.84585
XZ	83.7641	54.323		XZ	143.36	86.8046	24.8581	5.95416	1.19587		XZ	258.812	167.506	83.5278	24.7086	4.16704
SC	0	54.323		SC	329.561	98.5862	413.749	7.00847	1.62963		SC	601.911	178.766	939.753	86.4026	4.5816
YN	0	54.323		YN	213.5	84.8755	160.538	7.07896	1.12484		YN	387.448	166.802	336.04	33.7357	4.14111
GX	82.2716	54.323		GX	266.02	93.6839	226.935	8.31155	1.44914		GX	481.241	182.265	477.382	36.5116	4.71041
GZ	0	54.323		GZ	332.073	100.294	292.12	6.72402	1.69251		GZ	600.659	199.622	587.101	56.0408	5.34946
HN	0	54.323		HN	321.99	97.8691	259.035	6.45671	1.60323		HN	584.382	191.163	544.323	63.0734	5.038
GD	106.963	54.323		GD	242.023	80.0214	209.741	5.91613	0.94613		GD	438.893	157.002	434.416	34.7695	3.78033
FJ	0	54.323		FJ	272.637	95.0226	251.589	8.02328	1.49843		FJ	496.122	177.234	575.678	63.8696	4.52519
ZJ	103.658	54.323		ZJ	255.466	90.2692	156.308	7.41883	1.32343		ZJ	463.705	169.286	371.283	38.8398	4.23255
JX	0	54.323		JX	283.243	92.858	302.509	7.85587	1.41874		JX	515.633	168.741	700.614	51.133	4.2125
AH	89.6524	54.323		AH	246.549	88.2204	162.72	6.44631	1.24799		AH	447.13	165.519	381.246	39.3089	4.09389
JS	94.3866	54.323		JS	249.616	91.7611	140.301	10.5478	1.37835		JS	452.351	181.19	290.898	68.1503	4.67085
HB	0	54.323		HB	272.804	94.3049	93.6736	6.99038	1.472		HB	498.117	175.227	263.211	74.5262	4.45129
HA	94.5173	54.323		HA	253.725	100.11	128.237	8.86436	1.68572		HA	460.255	199.817	258.467	67.1411	5.35661
HI	97.521	54.323		HI	229.144	88.3663	119.412	6.38133	1.25337		HI	418.489	165.517	303.558	40.3842	4.09382

## Sheet: Source Data Figure 5
a WE1				b WE2				c WE3				d WE4
Province	Life cycle carbon emissions	Life cycle carbon emissionsreduction rate		Province	Life cycle carbon emissions	Life cycle carbon emissionsreduction rate		Province	Life cycle carbon emissions	Life cycle carbon emissionsreduction rate		Province	Life cycle carbon emissions	Life cycle carbon emissionsreduction rate
BJ	33.4086	-47.4995		BJ	25.6509	-13.249		BJ	17.8495	21.1944		BJ	2.32461	89.7368
TJ	45.6856	-101.703		TJ	34.7519	-53.4301		TJ	23.9872	-5.90387		TJ	2.32953	89.7151
SH	29.769	-31.4305		SH	24.2441	-7.03787		SH	16.0245	29.2518		SH	2.29653	89.8608
CQ	23.4675	-3.60943		CQ	23.4675	-3.60943		CQ	12.8871	43.1034		CQ	2.32287	89.7445
LN	49.4339	-118.251		LN	37.7337	-66.5948		LN	25.8474	-14.1167		LN	2.28141	89.9276
JL	45.577	-101.223		JL	33.9104	-49.715		JL	23.933	-5.66426		JL	2.32238	89.7467
HL	44.2189	-95.227		HL	33.7252	-48.8973		HL	23.2329	-2.57331		HL	2.27338	89.963
IM	54.323	-139.837		IM	40.9186	-80.6561		IM	28.298	-24.936		IM	2.3694	89.5391
SX	45.6856	-101.703		SX	36.1145	-59.4457		SX	23.9797	-5.87055		SX	2.29602	89.8631
HE	59.3207	-161.902		HE	44.2607	-95.4113		HE	30.7916	-35.9451		HE	2.28369	89.9175
SD	40.3077	-77.9588		SD	30.3993	-34.2133		SD	21.2837	6.03213		SD	2.27945	89.9362
SN	34.821	-53.7353		SN	34.821	-53.7353		SN	18.5452	18.1227		SN	2.30081	89.8419
NX	47.3697	-109.138		NX	47.3697	-109.138		NX	24.8146	-9.55678		NX	2.27464	89.9574
GS	24.9886	-10.3249		GS	24.9886	-10.3249		GS	13.6225	39.8567		GS	2.2849	89.9121
QH	5.16069	77.2155		QH	5.16069	77.2155		QH	3.71427	83.6015		QH	2.2827	89.9218
XJ	40.6879	-79.6377		XJ	40.6879	-79.6377		XJ	21.4893	5.12435		XJ	2.31726	89.7693
XZ	5.16069	77.2155		XZ	4.2908	81.0561		XZ	3.725	83.5541		XZ	2.31928	89.7603
SC	6.35579	71.9391		SC	6.35579	71.9391		SC	4.30364	80.9994		SC	2.2845	89.9139
YN	7.93116	64.9838		YN	7.93116	64.9838		YN	5.09845	77.4903		YN	2.28429	89.9148
GX	28.5739	-26.1541		GX	24.3014	-7.29076		GX	15.424	31.9029		GX	2.2855	89.9095
GZ	22.8157	-0.731394		GZ	22.8157	-0.731394		GZ	12.5407	44.6328		GZ	2.27677	89.948
HN	26.4553	-16.8004		HN	26.4553	-16.8004		HN	14.3534	36.6294		HN	2.27023	89.9769
GD	24.1737	-6.72731		GD	19.1559	15.4267		GD	13.2172	41.6461		GD	2.27746	89.945
FJ	26.5639	-17.2801		FJ	26.5639	-17.2801		FJ	14.4048	36.4025		FJ	2.27031	89.9766
ZJ	28.8998	-27.5931		ZJ	23.2642	-2.71173		ZJ	15.5825	31.2032		ZJ	2.28415	89.9154
JX	33.463	-47.7394		JX	33.463	-47.7394		JX	17.8595	21.1501		JX	2.28166	89.9264
AH	41.4485	-82.9954		AH	34.0046	-50.1308		AH	21.857	3.50126		AH	2.28254	89.9226
JS	37.7545	-66.6865		JS	30.7449	-35.7391		JS	20.0099	11.6559		JS	2.28073	89.9306
HB	17.1661	24.2116		HB	17.1661	24.2116		HB	9.71459	57.11		HB	2.29569	89.8645
HA	40.0904	-76.9994		HA	32.7317	-44.5107		HA	21.1808	6.4867		HA	2.2888	89.8949
HI	24.9343	-10.085		HI	19.9262	12.0255		HI	13.593	39.9869		HI	2.2846	89.9134

## Sheet: Source Data Figure 6
a WE1					b WE2					c WE3
	LCOH under a single tariff	LCOH under time-of-use tariff	Decrease of LCOH			LCOH under a single tariff	LCOH under time-of-use tariff	Decrease of LCOH			LCOH under a single tariff	LCOH under time-of-use tariff	Decrease of LCOH
SH	7.90519	7.54659	0.358599		XZ	6.22182	5.63799	0.583836		TJ	7.48645	6.5865	0.899956
ZJ	7.38219	7.05628	0.32591		GX	7.22438	6.76413	0.460248		XZ	6.57	5.68267	0.887329
HN	7.14226	6.81677	0.325489		GD	7.07058	6.62124	0.449335		HA	8.6167	7.73518	0.881521
TJ	7.13269	6.80762	0.325067		HA	7.0952	6.64652	0.44868		GD	8.3001	7.44755	0.852547
GD	7.17679	6.8521	0.324694		HI	6.71936	6.29503	0.424331		HN	9.72937	8.89168	0.837694
HA	7.1609	6.83648	0.324413		SH	7.61308	7.19276	0.420318		SH	9.03158	8.19573	0.835851
JX	7.29317	6.97035	0.322824		ZJ	7.32537	6.90985	0.415528		GX	8.96798	8.20127	0.766708
GX	7.23008	6.90787	0.322215		TJ	6.6797	6.27104	0.408661		HB	8.51022	7.74963	0.760591
SD	7.27995	6.96059	0.319362		SD	6.89411	6.48623	0.407875		JX	9.46003	8.71618	0.743857
HB	7.09502	6.77898	0.316043		AH	6.9648	6.57212	0.392686		ZJ	8.5891	7.85251	0.73659
XZ	6.8697	6.55403	0.315668		JS	7.06662	6.67519	0.391435		SD	7.56917	6.83452	0.73465
JS	7.08655	6.78141	0.305146		HE	6.60801	6.21658	0.391424		JL	7.08784	6.37775	0.710083
CQ	6.88872	6.58517	0.303556		HB	7.09502	6.71802	0.377001		HE	7.34077	6.63517	0.705595
AH	6.97461	6.67742	0.297196		BJ	6.63288	6.26159	0.371287		JS	8.40807	7.71812	0.689949
HE	6.91522	6.61802	0.297196		JX	7.29317	6.93077	0.362408		HI	7.86429	7.18254	0.681751
JL	6.7823	6.48768	0.294624		JL	6.41272	6.06069	0.352028		CQ	10.1084	9.44278	0.665665
HI	6.76805	6.47521	0.292847		HL	6.36376	6.0297	0.334062		HL	7.3324	6.68145	0.650948
BJ	6.92629	6.63667	0.28962		HN	7.14226	6.81677	0.325489		FJ	8.80083	8.15196	0.648876
HL	6.55446	6.27372	0.280734		IM	5.48334	5.16038	0.322964		AH	8.25986	7.62886	0.630999
FJ	6.45856	6.18063	0.277928		SN	6.18535	5.86469	0.320656		GZ	9.6177	8.99106	0.626639
GZ	6.3496	6.07625	0.273346		LN	6.03735	5.73084	0.306512		BJ	7.50497	6.88963	0.615344
SN	6.18535	5.92398	0.261373		SX	5.78816	5.48449	0.303669		SN	7.56347	6.96342	0.60005
LN	6.16148	5.90665	0.254826		CQ	6.88872	6.58517	0.303556		LN	7.08164	6.51927	0.562369
SX	5.81476	5.58406	0.230696		FJ	6.45856	6.18063	0.277928		IM	6.34796	5.83434	0.513614
IM	5.60041	5.37645	0.223961		GZ	6.3496	6.07625	0.273346		SX	6.89053	6.41616	0.474371
YN	5.34751	5.13917	0.208342		NX	5.09617	4.85579	0.240382		GS	6.55225	6.10426	0.447992
GS	5.12441	4.92294	0.201467		YN	5.34751	5.13917	0.208342		YN	7.0474	6.62469	0.422718
NX	5.09617	4.90396	0.192207		GS	5.12441	4.92294	0.201467		NX	6.18306	5.76461	0.418453
SC	4.97483	4.78304	0.191787		SC	4.97483	4.78304	0.191787		SC	9.36507	8.97188	0.393191
XJ	5.03997	4.856	0.183977		XJ	5.03997	4.856	0.183977		QH	5.94028	5.55903	0.381253
QH	4.63617	4.4601	0.176073		QH	4.63617	4.4601	0.176073		XJ	6.52367	6.17791	0.34576

## Sheet: Source Data Figure 7
Province	Carbon emission reduction (Mt)	Carbon emission reduction rate (%)	Investment (billion dollars)
BJ	1.23706	10.2698	0.814653
TJ	0.605247	7.58642	0.521445
SH	1.64823	11.1058	1.24391
CQ	1.54294	12.5382	1.26333
LN	1.48757	6.81959	1.38444
JL	0.759006	7.61261	0.612846
HL	1.01414	7.93299	0.839217
IM	1.30861	5.76353	1.28521
SX	1.49211	7.60393	1.2287
HE	1.76558	4.78097	2.28135
SD	4.16408	8.77298	3.13352
SN	1.648	9.96978	1.17374
NX	0.432182	7.25818	0.33918
GS	1.01834	12.2139	0.533222
QH	0.388471	17.0052	0.139751
XJ	1.31938	8.66704	0.943635
XZ	0.145538	16.9814	0.0510613
SC	4.37271	16.7079	2.72104
YN	2.35006	16.3108	1.02756
GX	1.83542	11.3845	1.35448
GZ	1.74381	12.7215	1.32925
HN	2.78263	11.8827	2.21774
GD	6.25	12.4056	3.87376
FJ	2.33803	11.859	1.69987
ZJ	3.29573	11.3127	2.29438
JX	1.66502	10.2846	1.444
AH	2.09379	8.52247	1.83225
JS	4.50308	9.33021	3.71664
HB	3.20874	14.0504	1.86989
HA	3.03338	8.81378	2.72315
HI	0.405204	12.2277	0.24216

## Sheet: Source Data Figure 8
a The levelized cost of hydrogen under scenario 1											b The life cycle carbon emissions under scenario 1
Year	CG	CG+CCUS	SMR	SMR+CCUS	IBP	WE1	WE2	WE3	WE4		CG	CG+CCUS	SMR	SMR+CCUS	IBP	WE1	WE2	WE3	WE4
2025	2.63686	2.60326	2.88042	3.41265	2.16253	5.99568	5.69227	5.92998	6.6834		22.65	10.59	22.7454	15.4816	10.9	24.8374	18.1648	13.5147	2.2073
2030	2.82569	2.71901	3.02035	3.50532	2.16253	5.45913	5.04131	5.03334	5.15365		22.65	10.59	22.7454	15.4816	10.9	20.391	14.7619	11.2115	2.05076
2035	3.01267	2.83284	3.15922	3.59463	2.16253	5.17401	4.61396	4.42783	4.08641		22.65	10.59	22.7454	15.4816	10.9	15.1469	11.0477	8.55186	1.9807
2040	3.19964	2.94667	3.29807	3.6839	2.16253	4.90716	4.32393	4.03992	3.45289		22.65	10.59	22.7454	15.4816	10.9	12.0992	8.92522	6.98502	1.91537
2045	3.38847	3.06242	3.43724	3.77417	2.16253	4.55982	3.96418	3.59034	2.78847		22.65	10.59	22.7454	15.4816	10.9	10.4491	7.75381	6.10106	1.79761
2050	3.57545	3.17625	3.57667	3.86525	2.16253	4.26607	3.65441	3.18873	2.18547		22.65	10.59	22.7454	15.4816	10.9	9.63668	7.16381	5.64198	1.67811
c The levelized cost of hydrogen under scenario 2
Year	CG	CG+CCUS	SMR	SMR+CCUS	IBP	WE1	WE2	WE3	WE4
2025	2.63686	2.60326	2.88042	3.41265	2.16253	3.55994	3.55994	4.66531	6.6834
2030	2.82569	2.71901	3.02035	3.50532	2.16253	3.19988	3.19988	3.86256	5.15365
2035	3.01267	2.83284	3.15922	3.59463	2.16253	2.99376	2.99376	3.29997	4.08641
2040	3.19964	2.94667	3.29807	3.6839	2.16253	2.80057	2.76967	2.95383	3.45289
2045	3.38847	3.06242	3.43724	3.77417	2.16253	2.57399	2.5051	2.5718	2.78847
2050	3.57545	3.17625	3.57667	3.86525	2.16253	2.3879	2.27938	2.23218	2.18547
d The levelized cost of hydrogen under scenario 3
Year	CG	CG+CCUS	SMR	SMR+CCUS	IBP	WE1	WE2	WE3	WE4
2025	2.63686	2.60326	2.88042	3.41265	2.16253	5.99568	5.69227	5.12423	5.03367
2030	2.82569	2.71901	3.02035	3.50532	2.16253	5.45913	5.04131	4.41936	3.89948
2035	3.01267	2.83284	3.15922	3.59463	2.16253	5.17401	4.61396	3.94295	3.09608
2040	3.19964	2.94667	3.29807	3.6839	2.16253	4.90716	4.0894	3.63591	2.63196
2045	3.38847	3.06242	3.43724	3.77417	2.16253	4.49715	3.78027	3.27132	2.14231
2050	3.57545	3.17625	3.57667	3.86525	2.16253	4.23446	3.51563	2.94683	1.69669
e The levelized cost of hydrogen under scenario 4
Year	CG	CG+CCUS	SMR	SMR+CCUS	IBP	WE1	WE2	WE3	WE4
2025	2.63686	2.60326	2.88042	3.41265	2.16253	2.99784	2.84613	2.96499	3.3417
2030	2.82569	2.71901	3.02035	3.50532	2.16253	2.72956	2.52066	2.51667	2.57683
2035	3.01267	2.83284	3.15922	3.59463	2.16253	2.587	2.30698	2.21391	2.04321
2040	3.19964	2.94667	3.29807	3.6839	2.16253	2.45358	2.16196	2.01996	1.72644
2045	3.38847	3.06242	3.43724	3.77417	2.16253	2.27991	1.98209	1.79517	1.39423
2050	3.57545	3.17625	3.57667	3.86525	2.16253	2.13303	1.82721	1.59437	1.09273
